# Supplementary material for: From Childhood Residential Green space to Adult Mental Wellbeing: A Pathway Analysis among Chinese Adults
Source: Behav Sci (Basel). 2022 Mar 17;12(3):84. doi: 10.3390/bs12030084 (PMC8945553; doi:10.3390/bs12030084)
Supplement: Supplementary file 1 [file behavsci-12-00084-s001.zip]

Archive with 1 entries (1 files):
- Supplementary 2.pdf
